# Supplementary material for: Melamine-Assisted Thermal Activation Method for Vacancy-Rich ZnO: Calcination Effects on Microstructure and Photocatalytic Properties
Source: Molecules. 2023 Jul 11;28(14):5329. doi: 10.3390/molecules28145329 (PMC10385723; doi:10.3390/molecules28145329)
Supplement: Supplementary file 1 [file molecules-28-05329-s001.zip]

Archive with 1 entries (1 files):
- molecules-2469389-supplementary.pdf
